# Supplementary material for: Composition and Predominance of Fusarium Species Causing Fusarium Head Blight in Winter Wheat Grain Depending on Cultivar Susceptibility and Meteorological Factors
Source: Microorganisms. 2020 Apr 24;8(4):617. doi: 10.3390/microorganisms8040617 (PMC7232384; doi:10.3390/microorganisms8040617)
Supplement: Supplementary file 1 [file microorganisms-08-00617-s001.zip]

Archive with 3 entries (3 files):
- Figure S1.jpg
- Figure S2.jpg
- Table S1 and S2.docx
